# Supplementary material for: Mild burn amplifies the locomotive depression in demyelinated mice without muscle pathophysiological changes
Source: PLoS One. 2024 Oct 7;19(10):e0308908. doi: 10.1371/journal.pone.0308908 (PMC11458009; doi:10.1371/journal.pone.0308908)
Supplement: S1 Dataset — (XLSX) [file pone.0308908.s002.xlsx]

## Sheet: Fig1A-Cmb-BW-fdn
BW	Day	2	8	13	21	28			BW	Day	2	8	13	21	28					Two Way Analysis of Variance	Tuesday, October 3, 2023 4:21:01 PM
	wk	1	2	3	4	5				wk	0	1	2	3	4	5
Coh1	SV1								Coh1	SV1										Data source: Data 3 in Combined weight-changes.jnb
Reg	1	22.3	23.5	23.6	26.3	25.2			Reg	1	22.3	23.5	23.6	26.3	25.2			4
Reg	2	20.5	20.9	21.7	23.4	22.7			Reg	2	20.5	20.9	21.7	23.4	22.7			4		General Linear Model
Reg	4	22.7	22.4	23.6	25.5	24.8			Reg	4	22.7	22.4	23.6	25.5	24.8			4
Reg	5	21	21.7	22.8	24.8	23.8			Reg	5	21	21.7	22.8	24.8	23.8			4		Dependent Variable: Col 3
Reg	6	19.7	20.9	22.4	25.7	25.7			Reg	6	19.7	20.9	22.4	25.7	25.7			4
Reg	7	22.1	21.9	23.2	25.7	24.9			Reg	7	22.1	21.9	23.2	25.7	24.9			4		Normality Test (Shapiro-Wilk):	Failed	(P < 0.050)
Reg	8	23.2	24.2	25	26.2	24			Reg	8	23.2	24.2	25	26.2	24			4
Reg	9	21.8	22	22.8	25	24			Reg	9	21.8	22	22.8	25	24			4		Equal Variance Test (Brown-Forsythe):	Failed	(P < 0.050)
Reg	10	21.2	22.8	24.5	25.6	24.7			Reg	10	21.2	22.8	24.5	25.6	24.7			4
Reg	11	20	21	22.4	24.4	23.3			Reg	11	20	21	22.4	24.4	23.3			4		Source of Variation	DF	SS	MS	F	P
Reg	12	21.4	21.9	23.4	26	24.6			Reg	12	21.4	21.9	23.4	26	24.6			4		diet	1	18.647	18.647	6.362	0.012
Reg	13	21.8	22.2	23.3	25	23.8			Reg	13	21.8	22.2	23.3	25	23.8			4		feeding week	4	390.357	97.589	33.294	<0.001
Cup	14	22	22.6	23.3	26.2	25.8			Reg	31	21.25	21.2	21.6	22.6	23.4			4		diet x feeding week	4	4.044	1.011	0.345	0.847
Cup	15	22	23.4	24.9	27.4	26			Reg	33	20.55	19.9	20.9	21.9	23.5			4		Residual	265	776.76	2.931
Cup	16	21.4	23.3	24.7	27	26.4			Reg	34	20.01	20	20.6	21.6	22.8			4		Total	274	1203.23	4.391
Cup	17	22	23.7	25.1	26.9	25.5			Reg	35	19.31	19.6	20.7	21	22			4
Cup	18	24.7	25.1	25.8	27.3	27			Reg	36	19.19	20.3	20.8	21.8	22.4			4
Cup	19	19.8	20.3	21	22.4	22.7			Reg	37	19.85	20.4	21.1	21.5	22.7			4		The difference in the mean values among the different levels of diet is greater than would be expected by chance after allowing for effects of differences in feeding week. There is a statistically significant difference (P = 0.012). To isolate which group(s) differ from the others use a multiple comparison procedure.
Cup	20	18.8	20.1	21	24.2	23.2			Reg	38	17.19	17.8	18.3	18.6	19.6			4
Cup	21	22.1	23	23.8	27.1	22.7			Reg	39	19.41	19.4	20.5	20.7	21.4			4		The difference in the mean values among the different levels of feeding week is greater than would be expected by chance after allowing for effects of differences in diet. There is a statistically significant difference (P = <0.001). To isolate which group(s) differ from the others use a multiple comparison procedure.
Cup	22	21.4	22.4	23.3	26.5	25.6			Reg	40	18.21	18.4	19.3	20.2	21.8			4
Cup	23	22.4	23.6	24.8	26.6	25.3			Reg	41	21.02	21	21.6	22.2	23.4			4		The effect of different levels of diet does not depend on what level of feeding week is present. There is not a statistically significant interaction between diet and feeding week. (P = 0.847)
Cup	24	22.2	22.4	23.6	25.1	24.6			Reg	42	21.09	20.5	21.4	22.1	22.7			4
Cup	25	23	23.9	24.8	26.2	26			Reg	43	20.7	20.3	21.4	21.6	22.8			4		Power of performed test with alpha = 0.0500: for diet : 0.636
Cup	26	22	22.2	23.9	25	25.6			Cup	14	22	22.6	23.3	26.2	25.8			4		Power of performed test with alpha = 0.0500: for feeding week : 1.000
Cup	27	20.7	20.7	21.3	22.5	21.3			Cup	15	22	23.4	24.9	27.4	26			4		Power of performed test with alpha = 0.0500: for diet x feeding week : 0.0500
Cup	28	22.3	21.7	22.7	25.9	24.8			Cup	16	21.4	23.3	24.7	27	26.4			4
Cup	29	12.8	21.4	22.5	24.6	23.3			Cup	17	22	23.7	25.1	26.9	25.5			4		Least square means for diet :
Cup	30	21.2	21.7	22.3	23.5	24.6			Cup	18	24.7	25.1	25.8	27.3	27			4		Group	Mean	SEM
Coh2									Cup	19	19.8	20.3	21	22.4	22.7			4		Reg	22.05	0.156
Reg	31	21.25	21.2	21.6	22.6	23.4			Cup	20	18.8	20.1	21	24.2	23.2			4		Cup	22.575	0.138
Reg	33	20.55	19.9	20.9	21.9	23.5			Cup	21	22.1	23	23.8	27.1	22.7			4
Reg	34	20.01	20	20.6	21.6	22.8			Cup	22	21.4	22.4	23.3	26.5	25.6			4
Reg	35	19.31	19.6	20.7	21	22			Cup	23	22.4	23.6	24.8	26.6	25.3			4		Least square means for feeding week :
Reg	36	19.19	20.3	20.8	21.8	22.4			Cup	24	22.2	22.4	23.6	25.1	24.6			4		Group	Mean
Reg	37	19.85	20.4	21.1	21.5	22.7			Cup	25	23	23.9	24.8	26.2	26			4		0	20.671
Reg	38	17.19	17.8	18.3	18.6	19.6			Cup	26	22	22.2	23.9	25	25.6			4		1	21.362
Reg	39	19.41	19.4	20.5	20.7	21.4			Cup	27	20.7	20.7	21.3	22.5	21.3			4		2	22.217
Reg	40	18.21	18.4	19.3	20.2	21.8			Cup	28	22.3	21.7	22.7	25.9	24.8			4		3	23.648
Reg	41	21.02	21	21.6	22.2	23.4			Cup	29	12.8	21.4	22.5	24.6	23.3			4		4	23.663
Reg	42	21.09	20.5	21.4	22.1	22.7			Cup	30	21.2	21.7	22.3	23.5	24.6			4		Std Err of LS Mean = 0.233
Reg	43	20.7	20.3	21.4	21.6	22.8			Cup	44	21.1	21.9	21.8	22.3	24.3			4
Cup	44	21.1	21.9	21.8	22.3	24.3			Cup	45	20.01	20.6	21.2	21.9	23.5			4		Least square means for diet x feeding week :
Cup	45	20.01	20.6	21.2	21.9	23.5			Cup	47	19.66	21	20.2	22.4	22.1			4		Group	Mean	SEM
Cup	47	19.66	21	20.2	22.4	22.1			Cup	48	20.56	20.3	21.1	20.7	22.1			4		Reg x 0.000	20.645	0.349
Cup	48	20.56	20.3	21.1	20.7	22.1			Cup	49	20.89	21.4	21.6	22.3	23.4			4		Reg x 1.000	21.008	0.349
Cup	49	20.89	21.4	21.6	22.3	23.4			Cup	50	19.59	20.3	21.2	21.8	23.7			4		Reg x 2.000	21.954	0.349
Cup	50	19.59	20.3	21.2	21.8	23.7			Cup	51	18.64	19.8	20.4	21.6	22.7			4		Reg x 3.000	23.308	0.349
Cup	51	18.64	19.8	20.4	21.6	22.7			Cup	52	19.23	20.1	20.4	21.5	21.9			4		Reg x 4.000	23.333	0.349
Cup	52	19.23	20.1	20.4	21.5	21.9			Cup	53	19.17	20.8	21.3	21.8	22.3			4		Cup x 0.000	20.697	0.307
Cup	53	19.17	20.8	21.3	21.8	22.3			Cup	54	21.36	21.6	22.2	23.2	23.3			4		Cup x 1.000	21.716	0.307
Cup	54	21.36	21.6	22.2	23.2	23.3			Cup	55	19.6	20.4	21	21.6	22.8			4		Cup x 2.000	22.481	0.307
Cup	55	19.6	20.4	21	21.6	22.8			Cup	56	20.55	20.9	21	21.8	22.7			4		Cup x 3.000	23.987	0.307
Cup	56	20.55	20.9	21	21.8	22.7			Cup	57	20.14	21.6	22.3	23.1	24.4			4		Cup x 4.000	23.994	0.307
Cup	57	20.14	21.6	22.3	23.1	24.4			Cup	60	20.31	21	22.4	23.2	24.2			4
Cup	60	20.31	21	22.4	23.2	24.2
									Mean	wk	0	1	2	3	4
									Reg		20.645	21.0083	21.9542	23.3083	23.3333					All Pairwise Multiple Comparison Procedures (Holm-Sidak method):
									Cup		20.6971	21.7161	22.4806	23.9871	23.9935					Overall significance level = 0.05
									SEM
									Reg		0.287581	0.305796	0.325486	0.457859	0.279017					Comparisons for factor: diet
									Cup		0.358693	0.241772	0.289249	0.390003	0.272461					Comparison	Diff of Means	t	P	P<0.050
																				Cup vs. Reg	0.525	2.522	0.012	Yes
									ttest		0.914013	0.0712315	0.232592	0.262185	0.100755
		begnining		body weight
		26	reg	24	reg	38	burn													Comparisons for factor: feeding week
		34	cup	31	cup	18	sham													Comparison	Diff of Means	t	P	P<0.050
																				4.000 vs. 0.000	2.992	9.091	<0.001	Yes
																				3.000 vs. 0.000	2.977	9.043	<0.001	Yes
																				4.000 vs. 1.000	2.301	6.991	<0.001	Yes
																				3.000 vs. 1.000	2.285	6.943	<0.001	Yes
																				2.000 vs. 0.000	1.546	4.698	<0.001	Yes
																				4.000 vs. 2.000	1.446	4.393	<0.001	Yes
																				3.000 vs. 2.000	1.43	4.345	<0.001	Yes
																				2.000 vs. 1.000	0.855	2.598	0.029	Yes
																				1.000 vs. 0.000	0.691	2.1	0.072	No
																				4.000 vs. 3.000	0.0157	0.0478	0.962	No
									Least square means for diet x feeding week :
									Group	Mean	SEM									Comparisons for factor: feeding week within Reg
									Reg x 0.000	20.645	0.349		fig 1A							Comparison	Diff of Means	t	P	P<0.050
									Reg x 1.000	21.008	0.349									4.000 vs. 0.000	2.688	5.439	<0.001	Yes
									Reg x 2.000	21.954	0.349									3.000 vs. 0.000	2.663	5.389	<0.001	Yes
									Reg x 3.000	23.308	0.349									4.000 vs. 1.000	2.325	4.704	<0.001	Yes
									Reg x 4.000	23.333	0.349									3.000 vs. 1.000	2.3	4.654	<0.001	Yes
									Cup x 0.000	20.697	0.307									4.000 vs. 2.000	1.379	2.791	0.033	Yes
									Cup x 1.000	21.716	0.307									3.000 vs. 2.000	1.354	2.74	0.032	Yes
									Cup x 2.000	22.481	0.307									2.000 vs. 0.000	1.309	2.649	0.034	Yes
									Cup x 3.000	23.987	0.307									2.000 vs. 1.000	0.946	1.914	0.161	No
									Cup x 4.000	23.994	0.307									1.000 vs. 0.000	0.363	0.735	0.712	No
																				4.000 vs. 3.000	0.025	0.0506	0.96	No
																				Comparisons for factor: feeding week within Cup
																				Comparison	Diff of Means	t	P	P<0.050
																				4.000 vs. 0.000	3.296	7.58	<0.001	Yes
																				3.000 vs. 0.000	3.29	7.566	<0.001	Yes
																				4.000 vs. 1.000	2.277	5.237	<0.001	Yes
																				3.000 vs. 1.000	2.271	5.222	<0.001	Yes
																				2.000 vs. 0.000	1.784	4.101	<0.001	Yes
																				4.000 vs. 2.000	1.513	3.479	0.003	Yes
																				3.000 vs. 2.000	1.506	3.464	0.002	Yes
																				1.000 vs. 0.000	1.019	2.343	0.058	No
																				2.000 vs. 1.000	0.765	1.758	0.153	No
																				4.000 vs. 3.000	0.00645	0.0148	0.988	No
																				Comparisons for factor: diet within 0
																				Comparison	Diff of Means	t	P	P<0.050
																				Cup vs. Reg	0.0521	0.112	0.911	No
																				Comparisons for factor: diet within 1
																				Comparison	Diff of Means	t	P	P<0.050
																				Cup vs. Reg	0.708	1.521	0.13	No
																				Comparisons for factor: diet within 2
																				Comparison	Diff of Means	t	P	P<0.050
																				Cup vs. Reg	0.526	1.131	0.259	No
																				Comparisons for factor: diet within 3
																				Comparison	Diff of Means	t	P	P<0.050
																				Cup vs. Reg	0.679	1.458	0.146	No
																				Comparisons for factor: diet within 4
																				Comparison	Diff of Means	t	P	P<0.050
																				Cup vs. Reg	0.66	1.418	0.157	No

## Sheet: Fig1B-Cmb-BurnBodyWeight
SV1
		Song, Amina, Ye, Aneshi, Jason							correcting highlighted in 1/24/2020
		burn at 1/14/2020		2020-01-14				2019-01-13														number	diet	group	type	sacrifice_day	pre_burn_weight	surgery_day_weight	Ratio	Mean/SEM		Increase 3-7				Heart	Ht/BW		Spleen (mg)	Spl/BW		Liver (grams)	LV/BW		l.gastro (mg)	r.gastro (mg)	Ga.av	Ga/BW	Increase 3-7
		assgined group			animal no	type	sacrifice_day	weight_7	animal_weight (g)	heart (mg)	spleen (mg)	liver (g)		left_gastro (mg)	right_gastro (mg)		left_soleus (mg)	right_soleus (mg)			8	#13	reg	sv1-13	sham	D3	24	24.1	1.00417	0.984313		0.984313				173.3	7.22083		59.5	2.47917		1.17	0.04875		124.2	133.5	128.85	5.36875	5.51398
#01		Burn	3day	18% diet	sv1-01	burn	D3	25.2	25.5	189.3	90.6	1.49		185.4	320		8	7.2				39	reg	s_3_g1	sham	D3	21.4	20.7	0.96729	0.0107392						161.3	7.53738		66	3.08411		1.159	0.0541589		125.1	108.4	116.75	5.45561
#02		Burn	7day	18% diet	sv1-02	burn	D7	22.7	22.7	168.2	90.7	1.38		214.5	137.4		7.1	8.4				40	reg	s_3_g2	sham	D3	21.6	21.2	0.981481							94.2	4.36111		55.6	2.57407		1.134	0.0525		133.6	113.4	123.5	5.71759
#03		excluded	XX	18% diet	sv1-03	NA	D7	13	NA	NA	NA	NA		NA	NA		NA	NA				#04	reg	sv1-04	sham	D7	24.8	27.1	1.09274	1.04984		1.11016				227.3	9.16532		67.7	2.72984		1.5	0.0604839		164	186.3	175.15	7.0625	1.28083
#04		sham	7day	18% diet	sv1-04	sham	D7	24.8	27.1	227.3	67.7	1.5		164	186.3		4.8	9.4				#05	reg	sv1-05	sham	D7	24	26.1	1.0875	0.0180422		1.10483				163.8	6.825		86.7	3.6125		1.42	0.0591667		181.3	183.4	182.35	7.59792	1.37794
#05		sham	7day	18% diet	sv1-05	sham	D7	24	26.1	163.8	86.7	1.42		181.3	183.4		6.3	4.9				#09	reg	sv1-09	sham	D7	24.6	24.6	1			1.01594				171	6.95122		105.2	4.27642		0.9969	0.0405244		151.8	178.4	165.1	6.71138	1.21716
#06		Burn	7day	18% diet	sv1-06	burn	D7	25.7	24.6	152.4	110.6	1.039		149.1	172.6		10.1	11.6				38	reg	s_7_g2	sham	D7	19.3	20.2	1.04663			1.06331				150.1	7.7772		57.3	2.96891		0.9657	0.0500363		113.9	102.1	108	5.59585	1.01485
#07		Burn	3day	18% diet	sv1-07	burn	D3	24.9	24.3	171	94.7	1.5		141.6	272.2		9.4	10.2				43	reg	s_7_g3	sham	D7	22.4	22.9	1.02232			1.03861				169.3	7.55804		62.5	2.79018		1.1773	0.052558		131.5	119.7	125.6	5.60714	1.0169
#08		Burn	3day	18% diet	sv1-08	burn	D3	23.8	24.8	169.3	93.4	1.39		130.9	184.9		6.6	10.9			8	#01	reg	sv1-01	burn	D3	25.2	25.5	1.0119	0.995699						189.3	7.5119		90.6	3.59524		1.49	0.059127		185.4	320	252.7	10.0278
#09		sham	7day	18% diet	sv1-09	sham	D7	24.6	24.6	171	105.2	0.9969		151.8	178.4		9.7	11				#07	reg	sv1-07	burn	D3	24.9	24.3	0.975904	0.011566						171	6.86747		94.7	3.80321		1.5	0.060241		141.6	272.2	206.9	8.30924
#10		Burn	7day	18% diet	sv1-10	burn	D7	23.8	23.5	154	71.8	1.47		124.8	131.3		9.5	7.5				#08	reg	sv1-08	burn	D3	23.8	24.8	1.04202							169.3	7.11345		93.4	3.92437		1.39	0.0584034		130.9	184.9	157.9	6.63445
#11		Burn	3day	18% diet	sv1-11	burn	D3	23.3	23.3	138.1	94.7	1.28		139.3	145.4		5.3	8.2				#11	reg	sv1-11	burn	D3	23.3	23.3	1							138.1	5.92704		94.7	4.06438		1.28	0.0549356		139.3	145.4	142.35	6.10944
#12		Burn	7day	18% diet	sv1-12	burn	D7	24.7	24.5	160.8	73.1	1.39		132.7	165		7.5	8.5				31	reg	b_3_g1	burn	D3	23.4	22.4	0.957265							na			66.49	2.84145		na			200	115.4	157.7	6.73932
#13		sham	7day	18% diet	sv1-13	sham	D3	24	24.1	173.3	59.5	1.17		124.2	133.5		12.4	5.4				33	reg	b_3_g1	burn	D3	23.5	23.2	0.987234							132.9	5.65532		98.5	4.19149		1.033	0.0439574		127	121.8	124.4	5.29362
#14		Burn	3day	0.2% cup	sv1-14	burn	D3	26.4	26	160.4	106.1	1.33		146.9	127.3		7.3	9.1				34	reg	b_3_g2	burn	D3	22.9	22.7	0.991266							139.7	6.10044		67.2	2.9345		1.367	0.0596943		140.2	120.5	130.35	5.69214
#15		Burn	7day	0.2% cup	sv1-15	burn	D7	26	25.9	182.6	143.5	1.635		115.6	163.8		7.7	9.3				35	reg	b_3_g2	burn	D3	21.7	21.7	1							130.6	6.01843		65.8	3.03226		1.1126	0.0512719		128.9	108	118.45	5.45853
#16		burn	3day	0.2% cup	sv1-16	burn	D3	25.8	25.9	197.1	103.9	1.38		129.9	156.7		7.1	9.5			8	#02	reg	sv1-02	burn	D7	22.7	22.7	1	1.00363						168.2	7.40969		90.7	3.99559		1.38	0.060793		214.5	137.4	175.95	7.7511
#17		sham	7day	0.2% cup	sv1-17	sham	D7	25.5	25.7	161.4	78.8	1.547		157.1	171.3		4.7	8.3				#06	reg	sv1-06	burn	D7	25.7	24.6	0.957198	0.0106229						152.4	5.92996		110.6	4.3035		1.039	0.040428		149.1	172.6	160.85	6.25875
#18		Burn	7day	0.2% cup	sv1-18	burn	D7	22.7	27	237.8	135.5	1.81		158.6	179.9		3.8	13.8				#10	reg	sv1-10	burn	D7	23.8	23.5	0.987395							154	6.47059		71.8	3.01681		1.47	0.0617647		124.8	131.3	128.05	5.38025
#19		sham	7day	0.2% cup	sv1-19	sham	D7	23.2	24.4	166.3	78.3	1.516		138.9	150.7		7	7.3				#12	reg	sv1-12	burn	D7	24.7	24.5	0.991903							160.8	6.51012		73.1	2.95951		1.39	0.0562753		132.7	165	148.85	6.02632
#20		Burn	3day	0.2% cup	sv1-20	burn	D3	22.7	23	199.7	108.7	1.34		122.5	127.4		6.9	4.7				36	reg	b_7_g2	burn	D7	22.1	23	1.04072							158.8	7.18552		65.4	2.95928		1.22	0.0552036		131	114.5	122.75	5.5543
#21		Burn	7day	0.2% cup	sv1-21	burn	D7	27	24.8	157	146.1	1.442		134.9	154.8		9	8.3				37	reg	b_7_g2	burn	D7	22.4	22.4	1							110.8	4.94643		83.3	3.71875		1.2	0.0535714		127.5	105.1	116.3	5.19196
#22		Burn	7day	0.2% cup	sv1-22	burn	D7	24.6	24.5	171	89	1.532		165.3	158.4		7.2	8.4				41	reg	b_7_g3	burn	D7	23.3	24	1.03004							162	6.95279		86.5	3.71245		1.2459	0.0534721		139.8	120.1	129.95	5.57725
#23		Burn	3day	0.2% cup	sv1-23	burn	D3	26	26.7	244.2	93.2	1.4		160.1	140.3		10.5	9.5				42	reg	b_7_g3	burn	D7	23	23.5	1.02174							166	7.21739		75.3	3.27391		1.2578	0.054687		149.2	124.1	136.65	5.9413
#24		Burn	3day	0.2% cup	sv1-24	burn	D3	25.3	26	158.5	140.6	1.37		173.5	154.2		10.7	7.3
#25		sham	7day	0.2% cup	sv1-25	sham	D7	25.6	25.8	177.3	118.3	1.184		177.3	171.3		8.3	6.9			10	#30	cup	sv1-30	sham	D3	23.3	23.8	1.02146	0.993878		0.993878				167.9	7.20601		69.8	2.99571		1.14	0.048927		146.6	180.4	163.5	7.01717	6.11818
#26		Burn	7day	0.2% cup	sv1-26	burn	D7	24.6	24.6	158.3	95.7	1.455		129.2	159.7		19.2	9.5				53	cup	s_3_g2	sham	D3	22.4	22.1	0.986607	0.014295						136.4	6.08929		61.9	2.76339		1.154	0.0515179		125.1	115.1	120.1	5.36161
#27		sham	7day	0.2% cup	sv1-27	sham	D7	21.3	21.5	123.1	61.7	1.4236		135.6	143.6		5.3	6.7				56	cup	s_3_g1	sham	D3	22.7	22.1	0.973568							na			na			na			138.7	132.6	135.65	5.97577
#28		Burn	3day	0.2% cup	sv1-28	burn	D3	24.8	25.6	139.9	98	1.26		138.1	158.1		10.2	7.4				#17	cup	sv1-17	sham	D7	25.5	25.7	1.00784	1.01193		1.01405				161.4	6.32941		78.8	3.0902		1.547	0.0606667		157.1	171.3	164.2	6.43922	1.05247
#29		Burn	7day	0.2% cup	sv1-29	burn	D7	25.6	24.5	143.4	116.3	1.501		138.7	150.5		6.4	11.3				#19	cup	sv1-19	sham	D7	23.2	24.4	1.05172	0.00859532		1.0582				166.3	7.1681		78.3	3.375		1.516	0.0653448		138.9	150.7	144.8	6.24138	1.02014
#30		sham	7day	0.2% cup	sv1-30	sham	D3	23.3	23.8	167.9	69.8	1.14		146.6	180.4		17.2	6.4				#25	cup	sv1-25	sham	D7	25.6	25.8	1.00781			1.01402				177.3	6.92578		118.3	4.62109		1.184	0.04625		177.3	171.3	174.3	6.80859	1.11285
																						#27	cup	sv1-27	sham	D7	21.3	21.5	1.00939			1.01561				123.1	5.77934		61.7	2.89671		1.4236	0.0668357		135.6	143.6	139.6	6.55399	1.07123
number				diet	group	type	sacrifice_day	pre_burn_weight	surgery_day_weight	Heart	Spleen (mg)	Liver (grams)		l.gastro (mg)	r.gastro (mg)		l.soleus (mg)	r.soleus (mg)				54	cup	s_7_g3	sham	D7	23	24.1	1.04783			1.05428				201.4	8.75652		89.1	3.87391		1.287	0.0559565		147.1	122.6	134.85	5.86304	0.958298
31				reg	b_3_g1	burn	D3	23.4	22.4	na	66.49	na		200	115.4		1.9	6.9				57	cup	s_7_g3	sham	D7	24.4	24	0.983607			0.989665				149.6	6.13115		109	4.46721		1.2918	0.0529426		138.5	119.3	128.9	5.28279	0.863457
33				reg	b_3_g1	burn	D3	23.5	23.2	132.9	98.5	1.033		127	121.8		8.5	7.7				60	cup	s_7_g2	sham	D7	24.3	23.7	0.975309			0.981316			0.0860981	124.6	5.12757		69	2.83951		1.172	0.0482305		151	124.1	137.55	5.66049	0.925192
34				reg	b_3_g2	burn	D3	22.9	22.7	139.7	67.2	1.367		140.2	120.5		7	6.6			11	#14	cup	sv1-14	burn	D3	26.4	26	0.984848	0.995136					0.0371348	160.4	6.07576		106.1	4.01894		1.33	0.0503788		146.9	127.3	137.1	5.19318
35				reg	b_3_g2	burn	D3	21.7	21.7	130.6	65.8	1.1126		128.9	108		7.4	6.6				#16	cup	sv1-16	burn	D3	25.8	25.9	1.00388	0.00537346						197.1	7.63953		103.9	4.02713		1.38	0.0534884		129.9	156.7	143.3	5.55426
36				reg	b_7_g2	burn	D7	22.1	23	158.8	65.4	1.22		131	114.5		5.8	6.1				#20	cup	sv1-20	burn	D3	22.7	23	1.01322							199.7	8.79736		108.7	4.78855		1.34	0.0590308		122.5	127.4	124.95	5.50441
37				reg	b_7_g2	burn	D7	22.4	22.4	110.8	83.3	1.2		127.5	105.1		6	5.1				#23	cup	sv1-23	burn	D3	26	26.7	1.02692							244.2	9.39231		93.2	3.58462		1.4	0.0538462		160.1	140.3	150.2	5.77692
38				reg	s_7_g2	sham	D7	19.3	20.2	150.1	57.3	0.9657		113.9	102.1		6	5.2				#24	cup	sv1-24	burn	D3	25.3	26	1.02767							158.5	6.26482		140.6	5.55731		1.37	0.0541502		173.5	154.2	163.85	6.47628
39				reg	s_3_g1	sham	D3	21.4	20.7	161.3	66	1.159		125.1	108.4		7.4	7.7				#28	cup	sv1-28	burn	D3	24.8	25.6	1.03226							139.9	5.64113		98	3.95161		1.26	0.0508065		138.1	158.1	148.1	5.97177
40				reg	s_3_g2	sham	D3	21.6	21.2	94.2	55.6	1.134		133.6	113.4		7.1	5.6				44	cup	b_3_g1	burn	D3	24.3	22.9	0.942387							122.6	5.04527		71.3	2.93416		1.154	0.0474897		130.1	118.3	124.2	5.11111
41				reg	b_7_g3	burn	D7	23.3	24	162	86.5	1.2459		139.8	120.1		8.2	6.5				45	cup	b_3_g2	burn	D3	23.6	22.7	0.961864							145.4	6.16102		81.2	3.44068		1.23	0.0521186		139.7	125	132.35	5.60805
42				reg	b_7_g3	burn	D7	23	23.5	166	75.3	1.2578		149.2	124.1		8.5	5.7				48	cup	b_3_g1	burn	D3	22.1	22.7	1.02715							202.6	9.16742		102.1	4.61991		1.352	0.0611765		132.9	117.7	125.3	5.66968
43				reg	s_7_g3	sham	D7	22.4	22.9	169.3	62.5	1.1773		131.5	119.7		7.6	7				49	cup	b_3_g2	burn	D3	23.6	23.4	0.991525							115.1	4.87712		75.4	3.19492		1.178	0.0499153		130.8	114.3	122.55	5.1928
44				cup	b_3_g1	burn	D3	24.3	22.9	122.6	71.3	1.154		130.1	118.3		8.2	7				55	cup	b_3_g2	burn	D3	23	21.5	0.934783			0.398549			0.969841	119.2	5.18261		66	2.86957		95	4.13043		120.7	93.8	107.25	4.66304	0.0893694
45				cup	b_3_g2	burn	D3	23.6	22.7	145.4	81.2	1.23		139.7	125		7	6.6			10	#15	cup	sv1-15	burn	D7	26	25.9	0.996154	1.00842						182.6	7.02308		143.5	5.51923		1.635	0.0628846		115.6	163.8	139.7	5.37308
47				cup	b_7_g2	burn	D7	21.9	22.3	135.5	198.8	1.423		122.7	103.9		5.1	5.5				#18	cup	sv1-18	burn	D7	22.7	27	1.18943	0.0228096						237.8	10.4758		135.5	5.96916		1.81	0.0797357		158.6	179.9	169.25	7.45595
48				cup	b_3_g1	burn	D3	22.1	22.7	202.6	102.1	1.352		132.9	117.7		7.9	7				#21	cup	sv1-21	burn	D7	27	24.8	0.918519							157	5.81481		146.1	5.41111		1.442	0.0534074		134.9	154.8	144.85	5.36481
49				cup	b_3_g2	burn	D3	23.6	23.4	115.1	75.4	1.178		130.8	114.3		7.6	6.2				#22	cup	sv1-22	burn	D7	24.6	24.5	0.995935							171	6.95122		89	3.61789		1.532	0.0622764		165.3	158.4	161.85	6.57927
50				cup	b_7_g3	burn	D7	23	23.6	174.4	95.5	1.3602		128.7	113.2		7.5	5.3				#26	cup	sv1-26	burn	D7	24.6	24.6	1							158.3	6.43496		95.7	3.89024		1.455	0.0591463		129.2	159.7	144.45	5.87195
51				cup	b_7_g2	burn	D7	22.5	21.6	158	131.8	1.027		113	109		6	6.5				#29	cup	sv1-29	burn	D7	25.6	24.5	0.957031							143.4	5.60156		116.3	4.54297		1.501	0.0586328		138.7	150.5	144.6	5.64844
52				cup	b_7_g3	burn	D7	21.9	22.4	160.1	112	1.4337		114.4	117.7		6.8	6.7				47	cup	b_7_g2	burn	D7	21.9	22.3	1.01826							135.5	6.18721		198.8	9.07763		1.423	0.0649772		122.7	103.9	113.3	5.17352
53				cup	s_3_g2	sham	D3	22.4	22.1	136.4	61.9	1.154		125.1	115.1		5.7	5				50	cup	b_7_g3	burn	D7	23	23.6	1.02609							174.4	7.58261		95.5	4.15217		1.3602	0.0591391		128.7	113.2	120.95	5.2587
54				cup	s_7_g3	sham	D7	23	24.1	201.4	89.1	1.287		147.1	122.6		7.4	6.6				51	cup	b_7_g2	burn	D7	22.5	21.6	0.96							158	7.02222		131.8	5.85778		1.027	0.0456444		113	109	111	4.93333
55				cup	b_3_g2	burn	D3	23	21.5	119.2	66	95		120.7	93.8		6	5.2				52	cup	b_7_g3	burn	D7	21.9	22.4	1.02283			0.372387			0.861101	160.1	7.3105		112	5.11416		1.4337	0.0654658		114.4	117.7	116.05	5.29909	0.736721
56				cup	s_3_g1	sham	D3	22.7	22.1	na	na	na		138.7	132.6		7.2	5.7
57				cup	s_7_g3	sham	D7	24.4	24	149.6	109	1.2918		138.5	119.3		4.3	6
60				cup	s_7_g2	sham	D7	24.3	23.7	124.6	69	1.172		151	124.1		7.3	7							cuperizone did prevent body weight increases significantly by comparing the increasing trend btw 7 and 3 day in sham
																						body weight gain normalized with start body																											though the muscel tissue weight not differed btw food intak, the increases of muscle tisse slower in cuperize diet, gastron weight smaller in burn induced cup D3
																						Mean	Day3		Dy7
																							Sham	Burn	Sham	Burn
																						Reg	0.984313	0.995699	1.04984	1.00363
																						Cup	0.993878	0.995136	1.01193	1.00842
																						SEM
																						Reg	0.0107392	0.011566	0.0180422	0.0106229
																						Cup	0.014295	0.00537346	0.00859532	0.0228096
																						fig1B	Body weight gains after injury
																							normalized to initial boday before injury
[truncated: 7 more columns]

## Sheet: Fig2 A-B
			5 min interval																Day 7
			5	10	15	20	25	30	35	40	45	50	55	60	SESSION TOTAL				Ave
Regular	Sham	SV1-4	201	234	192	195	156	171	133	176	170	155	30	134						Regular	Cuprizone
Regular	Sham	SV1-5	165	153	169	130	129	72	102	125	83	91	63	98		ave		total	Sham	139.917	127.083
Regular	Sham	SV1-9	161	151	157	169	168	150	177	173	90	129	71	114		139.917			Burn	115.479	107.764
		AVG	175.667	179.333	172.667	164.667	151	131	137.333	158	114.333	125	54.6667	115.333		44.3018
		sem	12.7192	27.3394	10.2686	18.8886	11.5326	30.1164	21.7588	16.5227	27.9066	18.5831	12.5477	10.4137		repeat t-test	0.151218		SD	44.3018	60.7267
																	0.0376641			57.7946	59.3204
Regular	Burn	SV1-2	174	181	179	168	163	125	134	154	168	108	33	112
Regular	Burn	SV1-6	166	187	142	128	124	141	53	103	34	14	9	21					SEM	25.5777	35.0606
Regular	Burn	SV1-10	178	118	82	105	119	43	91	130	99	37	5	38						28.8973	24.2175
Regular	Burn	SV1-12	249	134	116	133	103	97	129	230	175	157	47	107		115.479
		AVG	191.75	155	129.75	133.5	127.25	101.5	101.75	154.25	119	79	23.5	69.5		57.7946
		sem	19.2457	17.1026	20.5036	13.016	12.7304	21.5155	18.874	27.3141	33.1185	32.805	9.97914	23.3756
		ttest	0.550426	0.46173	0.156281	0.216939	0.241664	0.44766	0.27169	0.919189	0.92249	0.321402	0.105569	0.174818	0.0376641
Cuprizone	Sham	SV1-17	294	195	201	120	133	87	159	194	94	70	1	92
Cuprizone	Sham	SV1-25	204	185	196	170	97	167	140	145	219	122	49	77
Cuprizone	Sham	SV1-27	154	113	91	129	89	101	68	92	155	87	23	62		95.4123
		AVG	217.333	164.333	162.667	139.667	106.333	118.333	122.333	143.667	156	93	24.3333	77		76.285
		sem	40.9607	25.8285	35.8624	15.3876	13.5319	24.6667	27.7148	29.4524	36.0879	15.308	13.8724	8.66025
			0.386322	0.710397	0.801901	0.362822	0.0658987	0.761201	0.692229	0.693082	0.412727	0.254555	0.180198	0.0473332	0.309193
Cuprizone	Burn	SV1-15	254	188	115	130	85	89	41	125	70	81	10	76
Cuprizone	Burn	SV1-18	357	239	203	115	149	169	152	171	121	114	25	95
Cuprizone	Burn	SV1-21	121	114	107	119	125	116	123	91	97	92	11	52
Cuprizone	Burn	SV1-22	158	123	122	105	126	111	97	108	110	114	43	68
Cuprizone	Burn	SV1-26	183	139	134	151	130	114	130	87	145	96	26	23
Cuprizone	Burn	SV1-29	137	116	96	97	70	29	67	12	104	46	0	0		107.764
		AVG	201.667	153.167	129.5	119.5	114.167	104.667	101.667	99	107.833	90.5	19.1667	52.3333		59.3204
		sem	36.4286	20.4995	15.6178	7.8305	12.2785	18.5879	17.0248	21.3838	10.2027	10.3401	6.23654	14.4052
			0.800513	0.755261	0.345185	0.227876	0.707484	0.678784	0.524088	0.263773	0.128495	0.894341	0.700219	0.295848	0.116399
															SDI’s Photobeam Activity System
Two Way Repeated Measures ANOVA (Two Factor Repetition)	Friday, September 18, 2020 9:17:58 PM
Data source: Data 1 in js20200918.JNB
Balanced Design
Dependent Variable: TLMA
Normality Test (Shapiro-Wilk):	Passed	(P = 0.629)
Equal Variance Test (Brown-Forsythe):	Passed	(P = 1.000)
Source of Variation	DF	SS	MS	F	P
time	11	78218.4	7110.76
Injury	1	5744.01	5744.01	51.918	<0.001
Injury x time	11	1216.99	110.636
Feed	1	1266.74	1266.74	4.089	0.068
Feed x time	11	3407.63	309.784
Injury x Feed	1	78.583	78.583	0.345	0.569
Residual	11	2508.92	228.083
Total	47	92441.2	1966.84
The difference in the mean values among the different levels of Injury is greater than would be expected by chance after allowing for effects of differences in Feed. There is a statistically significant difference (P = <0.001). To isolate which group(s) differ from the others use a multiple comparison procedure.
The difference in the mean values among the different levels of Feed is not great enough to exclude the possibility that the difference is just due to random sampling variability after allowing for the effects of differences in Injury. There is not a statistically significant difference (P = 0.068).
The effect of different levels of Injury does not depend on what level of Feed is present. There is not a statistically significant interaction between Injury and Feed. (P = 0.569)
Power of performed test with alpha = 0.0500: for Injury : 1.000
Power of performed test with alpha = 0.0500: for Feed : 0.361
Power of performed test with alpha = 0.0500: for Injury x Feed : 0.0500
Least square means for Injury :
Group	Mean
sham	133.5
Burn	111.622
Std Err of LS Mean = 2.147
Least square means for Feed :
Group	Mean
Reg	127.698
Cup	117.424
Std Err of LS Mean = 3.593
Least square means for Injury x Feed :
Group	Mean
sham x Reg	139.917
sham x Cup	127.083
Burn x Reg	115.479
Burn x Cup	107.764
Std Err of LS Mean = 4.360
All Pairwise Multiple Comparison Procedures (Bonferroni t-test):
Comparisons for factor: Injury
Comparison	Diff of Means	t	P	P<0.050
sham vs. Burn	21.878	7.205	<0.001	Yes
Comparisons for factor: Feed
Comparison	Diff of Means	t	P	P<0.050
Reg vs. Cup	10.274	2.022	0.068	No
Comparisons for factor: Feed within sham
Comparison	Diff of Means	t	P	P<0.050
Reg vs. Cup	12.833	1.917	0.069	No
Comparisons for factor: Feed within Burn
Comparison	Diff of Means	t	P	P<0.050
Reg vs. Cup	7.715	1.152	0.262	No
Comparisons for factor: Injury within Reg
Comparison	Diff of Means	t	P	P<0.050
sham vs. Burn	24.437	4.6	<0.001	Yes
Comparisons for factor: Injury within Cup
Comparison	Diff of Means	t	P	P<0.050
sham vs. Burn	19.319	3.636	0.002	Yes

## Sheet: Fig2 C-D
Mice open field			2020-01-20
NEAR
			5 min interval
			5	10	15	20	25	30	35	40	45	50	55	60	SESSION TOTAL
Regular	Burn	SV1-2	28	25	27	19	27	26	24	21	26	21	27	15
Regular	Sham	SV1-4	37	39	32	46	30	32	19	38	33	22	20	25
Regular	Sham	SV1-5	41	41	40	31	33	23	32	35	14	31	36	26
Regular	Burn	SV1-6	22	20	8	6	10	7	6	5	4	1	7	2
Regular	Sham	SV1-9	40	43	40	36	39	31	32	40	29	21	37	32
Regular	Burn	SV1-10	42	22	34	25	18	6	24	43	20	9	5	8
Regular	Burn	SV1-12	38	23	24	32	16	16	23	35	37	29	33	22
Cuprizone	Burn	SV1-15	41	26	22	13	14	20	12	44	13	19	4	8
Cuprizone	Sham	SV1-17	63	45	55	34	33	36	54	54	24	9	1	33
Cuprizone	Burn	SV1-18	66	48	42	30	41	30	35	29	25	21	21	25
Cuprizone	Burn	SV1-21	13	21	25	21	14	19	17	7	7	16	3	2
Cuprizone	Burn	SV1-22	31	26	40	49	46	34	49	37	45	47	34	33
Cuprizone	Sham	SV1-25	41	34	44	32	25	43	30	52	60	29	36	21
Cuprizone	Burn	SV1-26	33	34	38	23	28	32	24	27	50	22	18	12
Cuprizone	Sham	SV1-27	21	18	31	34	18	23	24	47	47	21	18	22
Cuprizone	Burn	SV1-29	5	17	9	8	3	1	7	0	3	3	0	0
			5 min interval
			5	10	15	20	25	30	35	40	45	50	55	60	SESSION TOTAL						Ave
Regular	Sham	SV1-4	37	39	32	46	30	32	19	38	33	22	20	25								Regular	Cuprizone
Regular	Sham	SV1-5	41	41	40	31	33	23	32	35	14	31	36	26		ave				total	Sham	32.6667	33.6667
Regular	Sham	SV1-9	40	43	40	36	39	31	32	40	29	21	37	32		32.6667	=				Burn	20.1667	23.3611
		AVG	39.3333	41	37.3333	37.6667	34	28.6667	27.6667	37.6667	25.3333	24.6667	31	27.6667		7.53279			0.389965
		sem	1.20185	1.1547	2.66667	4.40959	2.64575	2.848	4.33333	1.45297	5.78312	3.1798	5.50757	2.18581							SD	7.53279	14.5071
																						11.0518	15.2318
Regular	Burn	SV1-2	28	25	27	19	27	26	24	21	26	21	27	15
Regular	Burn	SV1-6	22	20	8	6	10	7	6	5	4	1	7	2							SEM	4.34906	8.3757
Regular	Burn	SV1-10	42	22	34	25	18	6	24	43	20	9	5	8								5.52589	6.21837
Regular	Burn	SV1-12	38	23	24	32	16	16	23	35	37	29	33	22		20.1667
		AVG	32.5	22.5	23.25	20.5	17.75	13.75	19.25	26	21.75	15	18	11.75		11.0518
		sem	4.57347	1.04083	5.49811	5.51513	3.52077	4.66146	4.42295	8.34666	6.88446	6.21825	7.04746	4.32772	1.0103e-07		reg burn
Cuprizone	Sham	SV1-17	63	45	55	34	33	36	54	54	24	9	1	33
Cuprizone	Sham	SV1-25	41	34	44	32	25	43	30	52	60	29	36	21
Cuprizone	Sham	SV1-27	21	18	31	34	18	23	24	47	47	21	18	22		33.6667
		AVG	41.6667	32.3333	43.3333	33.3333	25.3333	34	36	51	43.6667	19.6667	18.3333	25.3333		14.5071
		sem	12.1289	7.83865	6.93622	0.666667	4.33333	5.85947	9.16515	2.08167	10.5251	5.81187	10.105	3.84419	0.714684
Cuprizone	Burn	SV1-15	41	26	22	13	14	20	12	44	13	19	4	8
Cuprizone	Burn	SV1-18	66	48	42	30	41	30	35	29	25	21	21	25
Cuprizone	Burn	SV1-21	13	21	25	21	14	19	17	7	7	16	3	2
Cuprizone	Burn	SV1-22	31	26	40	49	46	34	49	37	45	47	34	33
Cuprizone	Burn	SV1-26	33	34	38	23	28	32	24	27	50	22	18	12
Cuprizone	Burn	SV1-29	5	17	9	8	3	1	7	0	3	3	0	0		23.3611
		AVG	31.5	28.6667	29.3333	24	24.3333	22.6667	24	24	23.8333	21.3333	13.3333	13.3333		15.2318
		sem	8.80814	4.51418	5.27678	5.91044	6.9025	5.03101	6.39792	6.99524	8.1011	5.85757	5.41397	5.35205	0.00106114		cup burn
															0.213965
				Two Way Repeated Measures ANOVA (Two Factor Repetition)	Friday, September 18, 2020 9:20:04 PM
				Data source: Data 1 in js20200918.JNB
				Balanced Design
				Dependent Variable: Rear
				Normality Test (Shapiro-Wilk):	Passed	(P = 0.216)
				Equal Variance Test (Brown-Forsythe):	Passed	(P = 1.000)
				Source of Variation	DF	SS	MS	F	P
				time	11	1447.63	131.603
				Injury	1	1560.28	1560.28	106.533	<0.001
				Injury x time	11	161.105	14.646
				Feed	1	52.78	52.78	1.984	0.187
				Feed x time	11	292.564	26.597
				Injury x Feed	1	14.447	14.447	0.53	0.482
				Residual	11	299.98	27.271
				Total	47	3828.79	81.464
				The difference in the mean values among the different levels of Injury is greater than would be expected by chance after allowing for effects of differences in Feed. There is a statistically significant difference (P = <0.001). To isolate which group(s) differ from the others use a multiple comparison procedure.
				The difference in the mean values among the different levels of Feed is not great enough to exclude the possibility that the difference is just due to random sampling variability after allowing for the effects of differences in Injury. There is not a statistically significant difference (P = 0.187).
				The effect of different levels of Injury does not depend on what level of Feed is present. There is not a statistically significant interaction between Injury and Feed. (P = 0.482)
				Power of performed test with alpha = 0.0500: for Injury : 1.000
				Power of performed test with alpha = 0.0500: for Feed : 0.148
				Power of performed test with alpha = 0.0500: for Injury x Feed : 0.0500
				Least square means for Injury :
				Group	Mean
				sham	33.167
				Burn	21.764
				Std Err of LS Mean = 0.781
				Least square means for Feed :
				Group	Mean
				Reg	26.417
				Cup	28.514
				Std Err of LS Mean = 1.053
				Least square means for Injury x Feed :
				Group	Mean
				sham x Reg	32.667
				sham x Cup	33.667
				Burn x Reg	20.167
				Burn x Cup	23.361
				Std Err of LS Mean = 1.508
				All Pairwise Multiple Comparison Procedures (Bonferroni t-test):
				Comparisons for factor: Injury
				Comparison	Diff of Means	t	P	P<0.050
				sham vs. Burn	11.403	10.321	<0.001	Yes
				Comparisons for factor: Feed
				Comparison	Diff of Means	t	P	P<0.050
				Cup vs. Reg	2.097	1.409	0.187	No

## Sheet: Fig3-behavior-rotard
0120a												Two Way Analysis of Variance	Wednesday, September 20, 2023 2:39:46 PM
		1	2	3	4				ave														Regular	1	2	3	4
Regular	Sham	39	116	77	78		Regular	Sham	77.5			Data source: Data 1 in Mice behavior test.JNB											Sham	39	116	77	78
	Sham	57	52	76	141		Regular	Sham	81.5														Sham	57	52	76	141
	Sham	92	181	210	200		Regular	Sham	170.75			General Linear Model											Sham	92	181	210	200
							Regular																Ave.	62.6667	116.333	121	139.667
Regular	Burn	132	140	151	165		Regular	Burn	147			Dependent Variable: ave											SEM	15.5599	37.2395	44.5009	35.2247
	Burn	245	230	290	260		Regular	Burn	256.25														Burn	132	140	151	165
	Burn	150	165	154	158		Regular	Burn	156.75			Normality Test (Shapiro-Wilk):	Passed	(P = 0.115)									Burn	245	230	290	260
	Burn	47	85	165	170		Regular	Burn	116.75														Burn	150	165	154	158
												Equal Variance Test (Brown-Forsythe):	Passed	(P = 0.419)									Burn	47	85	165	170
0120b							0120b																Ave.	143.5	155	190	188.25
		1	2	3	4							Source of Variation	DF	SS	MS	F	P						SEM	40.6089	30.0694	33.4689	24.0429
EXP	Sham	76	150	202	211		EXP	Sham	159.75			Diet	1	1748.29	1748.29	1.163	0.3						Cuprizone	1	2	3	4
	Sham	101	165	198	135		EXP	Sham	149.75			Burn	1	77.66	77.66	0.0517	0.824						Sham	76	150	202	211
	Sham	17	184	225	108		EXP	Sham	133.5			Diet x Burn	1	12040.5	12040.5	8.012	0.014						Sham	101	165	198	135
	Sham	128	113	106	183		EXP	Sham	132.5			Residual	13	19536.7	1502.83								Sham	17	184	225	108
							EXP					Total	16	35421.5	2213.84								Sham	128	113	106	183
EXP	Burn	94	86	118	105		EXP	Burn	100.75														Ave.	80.5	153	182.75	159.25
	Burn	55	85	103	135		EXP	Burn	94.5														SEM	23.6802	15.0388	26.2659	23.1962
	Burn	75	124	90	83		EXP	Burn	93			Main effects cannot be properly interpreted if significant interaction is determined. This is because the size of a factor's effect depends upon the level of the other factor.											Burn	94	86	118	105
	Burn	225	68	55	170		EXP	Burn	129.5														Burn	55	85	103	135
	Burn	65	77	37	72		EXP	Burn	62.75			The effect of different levels of Diet depends on what level of Burn is present. There is a statistically significant interaction between Diet and Burn. (P = 0.014)											Burn	75	124	90	83				Two Way Analysis of Variance	Wednesday, September 20, 2023 2:33:53 PM
	Burn	25	87	98	110		EXP	Burn	80														Burn	225	68	55	170												Two Way Analysis of Variance	Wednesday, September 20, 2023 2:36:40 PM
												Power of performed test with alpha = 0.0500: for Diet : 0.0663											Burn	65	77	37	72				Data source: Data 1 in Mice behavior test.JNB
												Power of performed test with alpha = 0.0500: for Burn : 0.0500											Burn	25	87	98	110												Data source: Data 1 in Mice behavior test.JNB
												Power of performed test with alpha = 0.0500: for Diet x Burn : 0.688											Ave.	89.8333	87.8333	83.5	112.5				General Linear Model
	Group	Mean	SEM																				SEM	28.6012	7.81203	12.6458	14.5894												General Linear Model
	Regular x Sham	109.917	22.382									Least square means for Diet :																			Dependent Variable: 2nd
	Regular x Burn	169.187	19.383									Group	Mean	SEM																									Dependent Variable: 3rd
	Experimental x Sham	143.875	19.383									Regular	139.552	14.804																	Normality Test (Shapiro-Wilk):	Passed	(P = 0.519)
	Experimental x Burn	93.417	15.826									Experimental	118.646	12.512																									Normality Test (Shapiro-Wilk):	Passed	(P = 0.272)
																															Equal Variance Test (Brown-Forsythe):	Failed	(P < 0.050)
		Sham	Burn			Regular	Cuprizone																																Equal Variance Test (Brown-Forsythe):	Passed	(P = 0.737)
	Regular	109.917	169.187		Sham	109.917	143.875		22.382	19.383		Least square means for Burn :																			Source of Variation	DF	SS	MS	F	P
	Cuprizone	143.875	93.417		Burn	169.187	93.417		19.383	15.826		Group	Mean	SEM																	Diet	1	930.25	930.25	0.51	0.488			Source of Variation	DF	SS	MS	F	P
												Sham	126.896	14.804																	Burn	1	702.25	702.25	0.385	0.546			Diet	1	2002.56	2002.56	0.678	0.425
		22.382	19.383									Burn	131.302	12.512																	Diet x Burn	1	10781.4	10781.4	5.91	0.03			Burn	1	915.062	915.062	0.31	0.587
		19.383	15.826																												Residual	13	23715.5	1824.27					Diet x Burn	1	28308.1	28308.1	9.583	0.009
																															Total	16	38948	2434.25					Residual	13	38400.2	2953.86
												Least square means for Diet x Burn :																											Total	16	75910.2	4744.39
												Group	Mean	SEM
												Regular x Sham	109.917	22.382																	Main effects cannot be properly interpreted if significant interaction is determined. This is because the size of a factor's effect depends upon the level of the other factor.
												Regular x Burn	169.187	19.383																									Main effects cannot be properly interpreted if significant interaction is determined. This is because the size of a factor's effect depends upon the level of the other factor.
												Experimental x Sham	143.875	19.383																	The effect of different levels of Diet depends on what level of Burn is present. There is a statistically significant interaction between Diet and Burn. (P = 0.030)
												Experimental x Burn	93.417	15.826																									The effect of different levels of Diet depends on what level of Burn is present. There is a statistically significant interaction between Diet and Burn. (P = 0.009)
																															Power of performed test with alpha = 0.0500: for Diet : 0.0500
																															Power of performed test with alpha = 0.0500: for Burn : 0.0500								Power of performed test with alpha = 0.0500: for Diet : 0.0500
																															Power of performed test with alpha = 0.0500: for Diet x Burn : 0.536								Power of performed test with alpha = 0.0500: for Burn : 0.0500
												All Pairwise Multiple Comparison Procedures (Holm-Sidak method):																											Power of performed test with alpha = 0.0500: for Diet x Burn : 0.773
												Overall significance level = 0.05																			Least square means for Diet :
																															Group	Mean	SEM						Least square means for Diet :
												Comparisons for factor: Diet																			Regular	135.667	16.311						Group	Mean	SEM
												Comparison	Diff of Means	t	P	P<0.050															Experimental	120.417	13.785						Regular	155.5	20.755
												Regular vs. Experimental	20.906	1.079	0.3	No																							Experimental	133.125	17.541
																															Least square means for Burn :
												Comparisons for factor: Burn																			Group	Mean	SEM						Least square means for Burn :
												Comparison	Diff of Means	t	P	P<0.050															Sham	134.667	16.311						Group	Mean	SEM
												Burn vs. Sham	4.406	0.227	0.824	No															Burn	121.417	13.785						Sham	151.875	20.755
																																							Burn	136.75	17.541
												Comparisons for factor: Burn within Regular																			Least square means for Diet x Burn :
												Comparison	Diff of Means	t	P	P<0.050															Group	Mean	SEM						Least square means for Diet x Burn :
												Burn vs. Sham	59.271	2.002	0.067	No															Regular x Sham	116.333	24.659						Group	Mean	SEM
																															Regular x Burn	155	21.356						Regular x Sham	121	31.379
																															Experimental x Sham	153	21.356						Regular x Burn	190	27.175
												Comparisons for factor: Burn within Experimental																			Experimental x Burn	87.833	17.437						Experimental x Sham	182.75	27.175
												Comparison	Diff of Means	t	P	P<0.050																							Experimental x Burn	83.5	22.188
												Sham vs. Burn	50.458	2.016	0.065	No
																															All Pairwise Multiple Comparison Procedures (Holm-Sidak method):
												Comparisons for factor: Diet within Sham																			Overall significance level = 0.05								All Pairwise Multiple Comparison Procedures (Holm-Sidak method):
												Comparison	Diff of Means	t	P	P<0.050																							Overall significance level = 0.05
												Experimental vs. Regular	33.958	1.147	0.272	No															Comparisons for factor: Diet
																															Comparison	Diff of Means	t	P	P<0.050				Comparisons for factor: Diet
																															Regular vs. Experimental	15.25	0.714	0.488	No				Comparison	Diff of Means	t	P	P<0.050
												Comparisons for factor: Diet within Burn																											Regular vs. Experimental	22.375	0.823	0.425	No
												Comparison	Diff of Means	t	P	P<0.050
												Regular vs. Experimental	75.771	3.028	0.01	Yes															Comparisons for factor: Burn
																															Comparison	Diff of Means	t	P	P<0.050				Comparisons for factor: Burn
																															Sham vs. Burn	13.25	0.62	0.546	No				Comparison	Diff of Means	t	P	P<0.050
																																							Sham vs. Burn	15.125	0.557	0.587	No
																															Comparisons for factor: Burn within Regular
																															Comparison	Diff of Means	t	P	P<0.050				Comparisons for factor: Burn within Regular
																															Burn vs. Sham	38.667	1.185	0.257	No				Comparison	Diff of Means	t	P	P<0.050
																																							Burn vs. Sham	69	1.662	0.12	No
																															Comparisons for factor: Burn within Experimental
																															Comparison	Diff of Means	t	P	P<0.050				Comparisons for factor: Burn within Experimental
																															Sham vs. Burn	65.167	2.364	0.034	Yes				Comparison	Diff of Means	t	P	P<0.050
																																							Sham vs. Burn	99.25	2.829	0.014	Yes
																															Comparisons for factor: Diet within Sham
																															Comparison	Diff of Means	t	P	P<0.050				Comparisons for factor: Diet within Sham
																															Experimental vs. Regular	36.667	1.124	0.281	No				Comparison	Diff of Means	t	P	P<0.050
																																							Experimental vs. Regular	61.75	1.488	0.161	No
																															Comparisons for factor: Diet within Burn
																															Comparison	Diff of Means	t	P	P<0.050				Comparisons for factor: Diet within Burn
																															Regular vs. Experimental	67.167	2.436	0.03	Yes				Comparison	Diff of Means	t	P	P<0.050
																																							Regular vs. Experimental	106.5	3.036	0.01	Yes

## Sheet: Table 1 force
Table 1 mouse muscle mass and function
Diet	Reg	Reg	Cup	Cup	Reg	Reg	Cup	Cup
Injury	Sham	Burn	Sham	Burn	Sham	Burn	Sham	Burn
Time after burn (day)	3	3	3	3	7	7	7	7
n	3	4	3	5	3	4	3	4
Tissue weight (mg)	120.13±3.39	132.73.13±8.67	127.88±7.77	122.33±4.12	116.80±8.80	126.41±4.41	133.77±2.56	115.33±2.14
Lo(mm)	17.10±1.83	17.65±0.96	17.30±0.60	18.66±0.47	16.50±0.07	16.06±1.24	16.86±0.18	15.95±0.77
Twitch tension(Pt) (g)	75.50±5.02	70.24±4.52	77.52±5.49	80.01±1.36	76.03±13.14	91.52±1.81	87.82±7.01	79.09±6.04
Tetanic tension (Po) (g)	317.58±29.21	380.40±38.83	382.72±25.98	389.13±45.52	345.96±36.53	400.62±57.20	444.24±14.13	370.02±19.41
Fatigue
Max (g)	217.33±48.82	251.79±16.20	251.38±10.71	244.81±24.57	242.65±16.73	255.33±30.27	297.44±14.17	252.61±21.37
Min (g)	23.05±2.62	42.73±6.42	31.67±2.00	38.071±3.76	24.96±5.25	38.89±8.68	45.42±8.90	34.46±5.89
FI (%)	89.12±1.24	83.27±1.88	87.35±1.34	84.36±0.95	89.51±2.89	85.44±2.00	84.38±3.87	86.36±2.03
FI=(Max-Min)/Max

## Sheet: Fig 4B
	Least square means for Diet x Burn :																					mean/SEM
	Group	Mean	SEM																				Sham	Burn
	caspase 3											S100/G										caspase 3		3	7
	18% diet x sham	0.754	0.314		Comparisons for factor: Diet				*			18% diet x sham	0.967	1.033		Comparisons for factor: Diet				*		Reg	0.754	0.402	0.522
	18% diet x Burn3	0.402	0.314		Comparison	Diff of Means	t	P	P<0.050			18% diet x Burn3	1.107	1.033		Comparison	Diff of Means	t	P	P<0.050			0.314	0.314	0.314
	18% diet x Burn7	0.522	0.314		0.2% cup vs. 18% diet	0.557	2.303	0.031	Yes			18% diet x Burn7	1.822	1.033		0.2% cup vs. 18% diet	2.303	2.895	0.008	Yes		Cup	0.738	1.551	1.059
	0.2% cup x sham	0.738	0.314			Comparisons for factor: Diet within Burn3						0.2% cup x sham	1.411	1.033									0.314	0.256	0.256
	0.2% cup x Burn3	1.551	0.256			Comparison	Diff of Means	t	P	P<0.050		0.2% cup x Burn3	3.372	0.844		Comparisons for factor: Burn
	0.2% cup x Burn7	1.059	0.256			0.2% cup vs. 18% diet	1.149	2.835	0.01	Yes		0.2% cup x Burn7	6.022	0.844		Comparison	Diff of Means	t	P	P<0.050		Murf1
	Murf1															Burn7 vs. sham	2.733	2.763	0.034	Yes		Reg	1.087	1.059	1.057
	18% diet x sham	1.087	0.0994		Comparisons for factor: Diet				*							Burn7 vs. Burn3	1.682	1.783	0.169	No			0.0994	0.0994	0.0994
	18% diet x Burn3	1.059	0.0994		Comparison	Diff of Means	t	P	P<0.050							Burn3 vs. sham	1.051	1.062	0.3	No		Cup	1.21	1.429	1.298
	18% diet x Burn7	1.057	0.0994		0.2% cup vs. 18% diet	0.245	3.203	0.004	Yes														0.0994	0.0811	0.0811
	0.2% cup x sham	1.21	0.0994			Comparisons for factor: Diet within Burn3										Comparisons for factor: Burn within 0.2% cup
	0.2% cup x Burn3	1.429	0.0811			Comparison	Diff of Means	t	P	P<0.050						Comparison	Diff of Means	t	P	P<0.050		Fbx32
	0.2% cup x Burn7	1.298	0.0811			0.2% cup vs. 18% diet	0.371	2.889	0.009	Yes						Burn7 vs. sham	4.611	3.457	0.007	Yes		Reg	1.22	0.946	1.001
	Fbx32															Burn7 vs. Burn3	2.649	2.221	0.073	No			0.195	0.195	0.195
	18% diet x sham	1.22	0.195		Comparisons for factor: Diet				*							Burn3 vs. sham	1.962	1.471	0.156	No		Cup	1.254	1.636	1.605
	18% diet x Burn3	0.946	0.195		Comparison	Diff of Means	t	P	P<0.050														0.195	0.16	0.16
	18% diet x Burn7	1.001	0.195		0.2% cup vs. 18% diet	0.443	2.944	0.008	Yes			MBP
	0.2% cup x sham	1.254	0.195			Comparisons for factor: Diet within Burn3						18% diet x sham	3.648	18.145								PCNA
	0.2% cup x Burn3	1.636	0.16			Comparison	Diff of Means	t	P	P<0.050		18% diet x Burn3	6.578	18.145								Reg	1.07	0.994	1.183
	0.2% cup x Burn7	1.605	0.16			0.2% cup vs. 18% diet	0.691	2.738	0.012	Yes		18% diet x Burn7	16.68	18.145									0.211	0.211	0.211
						Comparisons for factor: Diet within Burn7						0.2% cup x sham	11.604	18.145								Cup	1.394	1.493	0.969
						Comparison	Diff of Means	t	P	P<0.050		0.2% cup x Burn3	38.256	14.816									0.211	0.172	0.172
						0.2% cup vs. 18% diet	0.604	2.393	0.026	Yes		0.2% cup x Burn7	62.025	14.816
	SOD-2																					S100/G
	18% diet x sham	1.676	0.71																			Reg	0.967	1.107	1.822
	18% diet x Burn3	2.617	0.71									GLP-1											1.033	1.033	1.033
	18% diet x Burn7	3.373	0.71									18% diet x sham	1.166	0.247		Comparison	Diff of Means	t	P	P<0.050		Cup	1.411	3.372	6.022
	0.2% cup x sham	3.418	0.71									18% diet x Burn3	1.005	0.247		0.2% cup vs. 18% diet	0.648	3.415	0.002	Yes			1.033	0.844	0.844
	0.2% cup x Burn3	3.302	0.58									18% diet x Burn7	1.031	0.247
	0.2% cup x Burn7	3.763	0.58									0.2% cup x sham	1.167	0.247								MBP
	PCNA											0.2% cup x Burn3	1.81	0.201								Reg	3.648	6.578	16.68
	18% diet x sham	1.07	0.211									0.2% cup x Burn7	2.17	0.201									18.145	18.145	18.145
	18% diet x Burn3	0.994	0.211																			Cup	11.604	38.256	62.025
	18% diet x Burn7	1.183	0.211														Comparisons for factor: Diet within Burn3						18.145	14.816	14.816
	0.2% cup x sham	1.394	0.211														Comparison	Diff of Means	t	P	P<0.050
	0.2% cup x Burn3	1.493	0.172														0.2% cup vs. 18% diet	0.805	2.529	0.019	Yes
	0.2% cup x Burn7	0.969	0.172														Comparisons for factor: Diet within Burn7
																	Comparison	Diff of Means	t	P	P<0.050
																	0.2% cup vs. 18% diet	1.139	3.575	0.002	Yes
																	Comparisons for factor: Burn within 0.2% cup
																	Comparison	Diff of Means	t	P	P<0.050
																	Burn7 vs. sham	1.002	3.147	0.014	Yes						+, p<0.05, diet
																	Burn3 vs. sham	0.643	2.018	0.109	No						*, p<0.05, vs. sham
																	Burn7 vs. Burn3	0.36	1.262	0.22	No
